# Supplementary material for: In silico analysis unveiling potential biomarkers in gallbladder carcinogenesis
Source: Sci Rep. 2024 Jun 24;14:14570. doi: 10.1038/s41598-024-61762-4 (PMC11196699; doi:10.1038/s41598-024-61762-4)
Supplement: Supplementary file 1 — Supplementary Information 1. [file 41598_2024_61762_MOESM1_ESM.xls]

## Sheet: Early vs advanced
IGKV1D-33
TPSD1
SLC43A1
SYCE1
PGA5
SLCO1B3-SLCO1B7
PGA4
PGA3
NPBWR1
ALB
SLCO1B1
KNG1
SLC13A5

## Sheet: Early v Normal
HES2
SLC25A34
DEPDC1
REG4
LOC112268238
S100A11
MEX3A
IQGAP3
LOC107985242
NEK2
PACC1
CENPF
KIF26B
ALKAL2
LOC101927262
DQX1
ST3GAL5-AS1
FAP
LINC01614
VIPR1
VIPR1-AS1
DOCK3
ARF4
ECT2
CXCL5
TRIP13
NLN
ENC1
GCNT4
VCAN
GPRIN1
TMED9
H2AC4
MRAP2
IGF2BP3
ANLN
FBXO24
PBK
CTHRC1
SLC52A2
CDKN2A
CCDC3
MDK
TMEM132A
MYEOV
LOC105369370
BMAL2
BMAL2-AS1
TROAP
ANKS1B
DIAPH3
DUXAP10
IGHG2
PWAR1
ARHGAP11A-SCG5
RHOV
CYP1A1
MINAR1
TEDC2
CDH3
SLC47A1
TOP2A
HOXB7
NME1
PYCR1
SERPINB5
LOC105372424
GRIN2D
TPX2
UBE2C
SALL4
CLDN14-AS1
MMP11
MCF2
CSAG3

## Sheet: Normal v Advanced
PRDM16
HES2
ENO1
SRM
AGTRAP
PLOD1
SLC25A34
HSPB7
LOC112267871
PADI1
DDOST
TRIM63
SMPDL3B
GRIK3
P3H1
B4GALT2
BEND5
DIO1
PCSK9
LINC01359
DIRAS3
DEPDC1
TTLL7
GSTM2
KCNA2
SLC16A1
CASQ2
FMO5
S100A11
S100A16
EFNA3
SLC50A1
MEX3A
IQGAP3
HDGF
ATP1A2
MPZ
PBX1
DPT
MYOC
LAMC2
NIBAN1
LMOD1
PPP1R12B
C4BPB
C4BPA
MIR29B2CHG
LOC148696
KCNH1
NEK2
CENPF
C1orf115
LINC01352
COA6
FMN2
KIF26B
ALKAL2
LOC101927262
ADI1
ATP6V1C2
PDIA6
MATN3
DNAJC27
TMEM214
KHK
CGREF1
SRD5A2
TMEM178A
GTF2A1L
LOC105374785
ACTG2
DQX1
REEP1
TXNDC9
CREG2
ECRG4
PGM5P4
STEAP3
TMEM37
UGGT1
ACMSD
PSMD14
GORASP2
AGPS
FRZB
TMEFF2
STRADB
FN1
LOC112268430
LINC01614
WNT10A
DES
GMPPA
CCL20
ALPP
ALPG
HDAC4
ANO7
ITPR1
SUSD5
SCN5A
LOC107986079
SCAP
SLC26A6
CELSR3
NT5DC2
ADAMTS9-AS2
LOC105377124
TAFA4
POPDC2
ADCY5
PLXNA1
RUVBL1
EFCC1
CP
IGSF10
MBNL1-AS1
SSR3
LRRC31
ECT2
ACTL6A
EEF1AKMT4
CAMK2N2
KNG1
C1QTNF7
NMU
CENPC
SULT1E1
CXCL6
CXCL5
PARM1-AS1
CCNI
WDFY3-AS2
ADH1A
OSTC
SYNPO2
FGF2
PCDH10
RNF150
ARHGAP10
DCHS2
ANXA10
HAND2-AS1
TRIP13
SRD5A1
CCT5
MYO10
AMACR
ESM1
NLN
ENC1
IQGAP2
SSBP2
HSD17B4
KIF20A
C5orf46
GRIA1
HMMR
HMMR-AS1
GPRIN1
TMED9
ZFP2
LOC102725231
ECI2
LOC105374986
UQCC2
TRAF3IP2-AS1
RSPH4A
FAM162B
DCBLD1
PLN
FAM184A
UST
UST-AS1
LOC105378046
RAET1L
VIP
SLC22A1
SLC22A2
LPA
DLL1
TTYH3
RADIL
LOC102725191
BZW2
IGF2BP3
GARS1
ADCYAP1R1
LOC107986780
ANLN
YKT6
IGFBP3
VWC2
SEC61G
MDH2
SSC4D
PON2
ATP5MF
CYP3A7-CYP3A51P
CYP3A7
STAG3
PLOD3
EMSLR
PUS7
SND1
CPA4
PDIA4
LOC112268022
FAM86B2-DT
LOC101929028
REEP4
PHYHIP
PEBP4
PBK
MCM4
SOX17
GGH
TRAM1
JPH1
LOC105375692
PKHD1L1
TNFRSF11B
DERL1
FAM83A
FAM83A-AS1
SLC52A2
GLDC
CCDC171
CDKN2A
CDKN2B
GRHPR
PGM5-AS1
PGM5
LOC105376070
MAMDC2
MAMDC2-AS1
PRUNE2
PCA3
MUSK
ZNF483
AMBP
LCN10
C8G
SAPCD2
CACNA1B
ITGA8
CDK1
LIPA
SORBS1
HPSE2
GOT1
SCD
NPM3
PSD
SORCS1
EMX2OS
EMX2
SLC25A22
CHID1
BRSK2
LOC105376514
APBB1
MRPL17
TUB
TUB-AS1
RIC3
IRAG1-AS1
IRAG1
LDHA
KIF18A
PRDM11
SLC35C1
MDK
FAM180B
LRRC55
SLC43A1
TMEM132A
RPLP0P2
PPP1R14B
RPS6KA4
SAC3D1
LRFN4
SYT12
ALDH3B2
MYEOV
LOC105369370
FAM181B
FOLH1B
TMEM123
FXYD6-FXYD2
FXYD6
SLC37A4
TRIM29
SLC37A2
KCNJ5-AS1
ADAMTS8
KCNA5
PIANP
SLCO1B3
SLCO1B3-SLCO1B7
SLCO1B7
PDZRN4
ZNF641
PRPH
TROAP
POU6F1
KRT6B
ESPL1
LOC107984512
SHMT2
HMGA2
LOC105369813
LOC105369812
LINC02408
SOCS2
FGD6
ANKS1B
ANO4
TRPV4
SDS
RFLNA
FZD10
LOC107984452
KL
SMAD9
POSTN
CAB39L
EBPL
DIAPH3
GPC5
KLHL33
NOVA1
AKAP6
MTHFD1
PLEK2
PRIMA1
MIR337
SNORD114-1
SNORD114-14
SNORD114-31
AHNAK2
IGHV2-70
PWAR1
ARHGAP11A-SCG5
LOC107984763
KNSTRN
RHOV
SNX22
PPIB
LOC107984737
UBAP1L
KIF23
PKM
CD276
CEMIP
LOC105369212
LOC105370997
SYNM
LOC105371024
TPSG1
TPSD1
TEDC2
NDE1
MYH11
SYT17
LONP2
SLC38A7
CDH3
CHST6
CENPN
FENDRR
FOXF1
CPNE7
SLC13A5
VAMP2
GLP2R
ARHGAP44-AS1
ARHGAP44
MFAP4
SLC47A1
VTN
KRT222
KRT13
P3H4
MAPT
WNT3
IGF2BP1
SGCA
EME1
LRRC59
NME1-NME2
NME1
NME2
PRR11
SLC39A11
P4HB
PYCR1
LINC00668
APCDD1
CDH2
DSG3
MAPRE2
SLC14A1
SERPINB5
CYB5A
CNDP1
PLIN5
CNN1
COLGALT1
ZNF14
ZNF676
CCNE1
ZNF536
HSPB6
ZNF540
YIF1B
GRIK5
PAFAH1B3
PINLYP
TOMM40
APOE
APOC1
ERCC2
IGFL2
LOC105372424
AP2S1
GRIN2D
RUVBL2
IL4I1
NUP62
KLK8
ISOC2
ZNF582-DT
TRIB3
LOC105372507
ITPA
LAMP5-AS1
LAMP5
CST2
GINS1
TPX2
MYL9
PKIG
PI3
UBE2C
SNX21
LOC105372639
SALL4
CTSZ
LINC01673
LINC01695
CLDN14-AS1
LOC105372862
PRAME
GNAZ
MMP11
SEC14L4
SOX10
PLA2G6
KDELR3
CBX7
CELSR1
CRELD2
CRLF2
VEGFD
BMX
RAI2
ADGRG2
TIMP1
NAP1L2
NEXMIF
TMEM35A
ZMAT1
GPRASP1
BEX4
PLP1
LOC286437
COL4A6
FHL1
MCF2
MAGEA3
CSAG3
PNCK
MECP2

## Sheet: Common gene signature
HES2
SLC25A34
DEPDC1
S100A11
MEX3A
IQGAP3
NEK2
CENPF
KIF26B
ALKAL2
LOC101927262
DQX1
LINC01614
ECT2
CXCL5
TRIP13
NLN
ENC1
GPRIN1
TMED9
IGF2BP3
ANLN
PBK
SLC52A2
CDKN2A
MDK
TMEM132A
MYEOV
LOC105369370
TROAP
ANKS1B
DIAPH3
PWAR1
ARHGAP11A-SCG5
RHOV
TEDC2
CDH3
SLC47A1
NME1
PYCR1
SERPINB5
LOC105372424
GRIN2D
TPX2
UBE2C
SALL4
CLDN14-AS1
MMP11
MCF2
CSAG3
