# Supplementary material for: In silico analysis unveiling potential biomarkers in gallbladder carcinogenesis
Source: Sci Rep. 2024 Jun 24;14:14570. doi: 10.1038/s41598-024-61762-4 (PMC11196699; doi:10.1038/s41598-024-61762-4)
Supplement: Supplementary file 2 — Supplementary Information 2. [file 41598_2024_61762_MOESM2_ESM.xls]

## Sheet: Supplementary File 2
@id	compartment::cytoskeleton	compartment::cytosol	compartment::endoplasmic reticulum	compartment::endosome	compartment::extracellular	compartment::golgi apparatus	compartment::lysosome	compartment::mitochondrion	compartment::nucleus	compartment::peroxisome	compartment::plasma membrane	display name	MCODE::Clusters (1)	MCODE::Node Status (1)	MCODE::Score (1)	name	query term	selected	shared name	stringdb::canonical name	stringdb::database identifier	stringdb::description	stringdb::enhancedLabel Passthrough	stringdb::full name	stringdb::namespace	stringdb::node type	stringdb::sequence	stringdb::species	stringdb::STRING style	stringdb::structures	target::development level	target::family	tissue::adrenal gland	tissue::blood	tissue::bone	tissue::bone marrow	tissue::eye	tissue::gall bladder	tissue::heart	tissue::intestine	tissue::kidney	tissue::liver	tissue::lung	tissue::muscle	tissue::nervous system	tissue::pancreas	tissue::saliva	tissue::skin	tissue::spleen
stringdb:9606.ENSP00000355966	5	4.69691	1.05404	0.949958	1.49445	1.02813	0.941428	1.41054	5	0.28125	1.61596	NEK2	Cluster 1	Clustered	7.41818	9606.ENSP00000355966	9606.ENSP00000355966	FALSE	9606.ENSP00000355966	P51955	9606.ENSP00000355966	Serine/threonine-protein kinase Nek2; Protein kinase which is involved in the control of centrosome separation and bipolar spindle formation in mitotic cells and chromatin condensation in meiotic cells. Regulates centrosome separation (essential for the formation of bipolar spindles and high-fidelity chromosome separation) by phosphorylating centrosomal proteins such as CROCC, CEP250 and NINL, re…	label: attribute="display name" labelsize=12 labelAlignment=left outline=true outlineColor=white outlineTransparency=95 outlineWidth=10 background=false color=black dropShadow=false		stringdb	protein	MPSRAEDYEVLYTIGTGSYGRCQKIRRKSDGKILVWKELDYGSMTEAEKQMLVSEVNLLRELKHPNIVRYYDRIIDRTNTTLYIVMEYCEGGDLASVITKGTKERQYLDEEFVLRVMTQLTLALKECHRRSDGGHTVLHRDLKPANVFLDGKQNVKLGDFGLARILNHDTSFAKTFVGTPYYMSPEQMNRMSYNEKSDIWSLGCLLYELCALMPPFTAFSQKELAGKIREGKFRRIPYRYSDELNEIITRMLNLKDYHRPSVEEILENPLIADLVADEQRRNLERRGRQLGEPEKSQDSSPVLSELKLKEIQLQERERALKAREERLEQKEQELCVRERLAEDKLARAENLLKNYSLLKERKFLSLASNPELLNLPSSVIKKKVHFSGESKENIMRSEN…	Homo sapiens	string:data:image/png;base64,iVBORw0KGgoAAAANSUhEUgAAAPAAAADwCAYAAAA+VemSAAAABGdBTUEAALGPC/xhBQAAACBjSFJNAAB6JgAAgIQAAPoAAACA6AAAdTAAAOpgAAA6mAAAF3CculE8AAAABmJLR0QA/wD/AP+gvaeTAAAACXBIWXMAAAsSAAALEgHS3X78AAAAB3RJTUUH4ggIFC8T7xEBGAAAgABJREFUeNrsnXWcHPX9/5+fmfW9u91zzblfPMELxd0luLWlSLEK7lakApSWFivuwQmQAME9fknO3V3XZ+bz+2P3LAKhPyhJv/fisVxub3f2szOf17z9/RZSSqYxjWnsmFB+6gVMYxrT+M8xTeBpTGMHxjSBpzGNHRjTBJ…
PPW0DnHnKWVT31PHushXsve8xsqAgSozZ3GtXrwEVSkqLtrweBZAqs/fdF9veP4f8fIGihssxFTZJHVMmvoPY7J8/GbbP28qPhbG7/VisXkDF+mr5x5v+LA/Y6wi514JD5RuvLkGgoigKxx57PE5bNA3VTf9x9L6mpoZnn36ON199l2N2P1iuXLEes9VBakoSZ5xxPKqAM848CqvNwGY3h6e4SMHf778Pv+HhrW+eFu1drbz56jtTN/42YrKdlpOfxTXXXUVhVpn82YJ95TmnXyjrKprl6aefiiaDhIwQUofW2i6WPLeUf9zxIO89vVK+eP8yWfFpmwwMGeRnFVFSNDM8WbG3i8q6Ci76/fkUjKWgbm1HR3wNTRs75YN/flIeteep8oaL/iTfe/…	2JAV|2W5A|2W5B|2W5H|2WQO|2XK3|2XK4|2XK6|2XK7|2XK8|2XKC|2XKD|2XKE|2XKF|2XNM|2XNN|2XNO|2XNP|4A4X|4AFE|5M51|5M53|5M55|5M57|6H0O	Tchem	Kinase	1.22435	4.44134	1.71579	2.01266	1.65854	0.545455	1.83988	2.2408	1.88401	2.20784	2.18233	1.70546	2.67218	1.68391	0.585291	4.33277	1.55383	2.02513	1.34783	0.644796
stringdb:9606.ENSP00000383178	4.35309	4.76308	1.05847	1.70321	1.54503	1.10197	1.05233	2.06656	4.69968		3.347	DIAPH3	Cluster 1	Clustered	6.80556	9606.ENSP00000383178	9606.ENSP00000383178	FALSE	9606.ENSP00000383178	Q9NSV4	9606.ENSP00000383178	Protein diaphanous homolog 3; Binds to GTP-bound form of Rho and to profilin. Acts in a Rho-dependent manner to recruit profilin to the membrane, where it promotes actin polymerization. It is required for cytokinesis, stress fiber formation, and transcriptional activation of the serum response factor. DFR proteins couple Rho and Src tyrosine kinase during signaling and the regulation of actin dyn…	label: attribute="display name" labelsize=12 labelAlignment=left outline=true outlineColor=white outlineTransparency=95 outlineWidth=10 background=false color=black dropShadow=false		stringdb	protein	MERHQPRLHHPAQGSAAGTPYPSSASLRGCRESKMPRRKGPQHPPPPSGPEEPGEKRPKFHLNIRTLTDDMLDKFASIRIPGSKKERPPLPNLKTAFASSDCSAAPLEMMENFPKPLSENELLELFEKMMEDMNLNEDKKAPLREKDFSIKKEMVMQYINTASKTGSLKRSRQISPQEFIHELKMGSADERLVTCLESLRVSLTSNPVSWVESFGHEGLGLLLDILEKLISGKIQEKVVKKNQHKVIQCLKALMNTQYGLERIMSEERSLSLLAKAVDPRHPNMMTDVVKLLSAVCIVGEESILEEVLEALTSAGEEKKIDRFFCIVEGLRHNSVQLQVACMQLINALVTSPDDLDFRLHIRNEFMRCGLKEILPNLKCIKNDGLDIQLKVFDEHKEED…	Homo sapiens	string:data:image/png;base64,iVBORw0KGgoAAAANSUhEUgAAAPAAAADwCAYAAAA+VemSAAAABGdBTUEAALGPC/xhBQAAACBjSFJNAAB6JgAAgIQAAPoAAACA6AAAdTAAAOpgAAA6mAAAF3CculE8AAAABmJLR0QA/wD/AP+gvaeTAAAACXBIWXMAAAsSAAALEgHS3X78AAAAB3RJTUUH4ggIEAcQLExW1AAAPH9JREFUeNrtvXm4HFd5r/t+a62q6u69NXmQ5QGM8ShZo2cMJ+Hec0I4QAIEMxowNkOc5CbnPEwJmbgJCRAIGchNTggmzIQAGSAJh3AhJ5wwGBvLkjzPgEfZli1Le3d3Va3h/rGquntvbdlgJVe0tV4/bfXuobq6un61vv…	5UWP	Tbio		1.51563	2.16606	1.4942	1.5142	1.29551	0.698612	1.89461	1.82714	4.50186	1.74923	1.61937	2.13212	2.2657	1.41172	1.04792	2.46244	1.15874
stringdb:9606.ENSP00000348838	2.18586	4.75152	1.53243	0.797819	1.51993	0.809785	1.20343	2.06572	5	0.980411	4.53092	UBE2C	Cluster 1	Clustered	7.15152	9606.ENSP00000348838	9606.ENSP00000348838	FALSE	9606.ENSP00000348838	O00762	9606.ENSP00000348838	(E3-independent) E2 ubiquitin-conjugating enzyme C; Accepts ubiquitin from the E1 complex and catalyzes its covalent attachment to other proteins. In vitro catalyzes 'Lys- 11'- and 'Lys-48'-linked polyubiquitination. Acts as an essential factor of the anaphase promoting complex/cyclosome (APC/C), a cell cycle-regulated ubiquitin ligase that controls progression through mitosis. Acts by initiating…	label: attribute="display name" labelsize=12 labelAlignment=left outline=true outlineColor=white outlineTransparency=95 outlineWidth=10 background=false color=black dropShadow=false		stringdb	protein	MASQNRDPAATSVAAARKGAEPSGGAARGPVGKRLQQELMTLMMSGDKGISAFPESDNLFKWVGTIHGAAGTVYEDLRYKLSLEFPSGYPYNAPTVKFLTPCYHPNVDTQGNICLDILKEKWSALYDVRTILLSIQSLLGEPNIDSPLNTHAAELWKNPTAFKKYLQETYSKQVTSQEP	Homo sapiens	string:data:image/png;base64,iVBORw0KGgoAAAANSUhEUgAAAPAAAADwCAYAAAA+VemSAAAABGdBTUEAALGPC/xhBQAAACBjSFJNAAB6JgAAgIQAAPoAAACA6AAAdTAAAOpgAAA6mAAAF3CculE8AAAABmJLR0QA/wD/AP+gvaeTAAAACXBIWXMAAAsSAAALEgHS3X78AAAAB3RJTUUH4ggIFRYFFINTxAAAgABJREFUeNrsvXeYXVd1/v/Ze59z7p2m3ixbLrJxURlpquRGCWkkJCShBALGVpds2aaFQBISAiGF0NzUJVcgQAgtgSQEQrEtabo0Km5ylyWrS1Puveecvdfvj33uzEi2gV9EvrLNfZ/nPiPNbeec2eustdd617uUiFBBBR…
SifIhowlylAOnoZlMQwf2wrKLCUI6uh6Xzu7HyAUTSawCSnzh9o9x/Q2vU1p5zvLQTcBLIpPPgUuLRKqKZ59+HmcNUa6ONIHA+BEjW7c8gLhBTOAQ6ccYg1iLVtlEAxdnB+nrVzoEa2NUFgCnJMPX9iUNuYKfhVeBAZ/yR88W4snKDKc8ZPinxeJwpOKGWgJ9A64grizLMnIP5mcCu+zfNlUgOZSDUMN1C/4ARx/WhUy/6HLWbPgh7dsSiYFYxaiM0aQTuGvNZ5lbfx7QT1VtHa973R/wwQ+u5cr5H5X29uMiWRYavArkSSqJWUHXKkjwUhNDohUpQIoQk6Lo3vYQ2kyglIZeF50Cc+ecjcYRnCRFI6ATrIlxmacUShTi41h9jK1dP0SHEJfEC+…	1I7K|4YII	Tbio		1.72483	2.23028	1.36397	2.39778	1.14122	1.13325	1.86158	2.59748	2.32781	2.27153	2.22514	2.35019	2.42062	1.6986	1.04593	2.12693	1.82634	1.77085	2.03314	1.25649
stringdb:9606.ENSP00000376457	5	4.64132	1.00715	1.26261	1.40835	0.878301	0.622355	1.20407	5		5	ECT2	Cluster 1	Clustered	7.41818	9606.ENSP00000376457	9606.ENSP00000376457	FALSE	9606.ENSP00000376457	Q9H8V3	9606.ENSP00000376457	Epithelial cell-transforming sequence 2 oncogene; Guanine nucleotide exchange factor (GEF) that catalyzes the exchange of GDP for GTP. Promotes guanine nucleotide exchange on the Rho family members of small GTPases, like RHOA, RHOC, RAC1 and CDC42. Required for signal transduction pathways involved in the regulation of cytokinesis. Component of the centralspindlin complex that serves as a microtu…	label: attribute="display name" labelsize=12 labelAlignment=left outline=true outlineColor=white outlineTransparency=95 outlineWidth=10 background=false color=black dropShadow=false		stringdb	protein	MAENSVLTSTTGRTSLADSSIFDSKVTEISKENLLIGSTSYVEEEMPQIETRVILVQEAGKQEELIKALKTIKIMEVPVIKIKESCPGKSDEKLIKSVINMDIKVGFVKMESVEEFEGLDSPEFENVFVVTDFQDSVFNDLYKADCRVIGPPVVLNCSQKGEPLPFSCRPLYCTSMMNLVLCFTGFRKKEELVRLVTLVHHMGGVIRKDFNSKVTHLVANCTQGEKFRVAVSLGTPIMKPEWIYKAWERRNEQDFYAAVDDFRNEFKVPPFQDCILSFLGFSDEEKTNMEEMTEMQGGKYLPLGDERCTHLVVEENIVKDLPFEPSKKLYVVKQEWFWGSIQMDARAGETMYLYEKANTPELKKSVSMLSLNTPNSNRKRRRLKETLAQLSRETDVSPF…	Homo sapiens	string:data:image/png;base64,iVBORw0KGgoAAAANSUhEUgAAAPAAAADwCAYAAAA+VemSAAAABGdBTUEAALGPC/xhBQAAACBjSFJNAAB6JgAAgIQAAPoAAACA6AAAdTAAAOpgAAA6mAAAF3CculE8AAAABmJLR0QA/wD/AP+gvaeTAAAACXBIWXMAAAsSAAALEgHS3X78AAAAB3RJTUUH4ggIDgoElYByngAAgABJREFUeNrsvXd8HNX1/v++d8ruqndLspolW8Xd9F5CS+jNhBogtEAoIQmEFkgIvbckBAKEXhI6ppdQQne3ZcvqsmRb1epbptzfH7Mr2YYkn18U4vDNPLwWWasts7P3mXPuKc8RSil8+PDx7YTc2gfgw4ePfx0+gX34+B…
pIIN4aNilblWdCkejzJ03T+DCss8Xq/7eUfbYa1eBDg/84XHV0tpEyEwhPBjlN7ddMnbhIAannnSGCuqpXHLRVXzx+TImFeRRUJpJW0cDrrKx7FFKi/KZPneuGBs9KuHGG+5S5UWVzD/xu97n0dyxPzquREp/D/xNw7fAE4XrekOOFF5nj8KbR4SFZhqMjgwQ0CRHH3UotatWeCmiCDz7l1eUmRLkkPn7ioT2++q/LlUF+bnERofQQslIDYYjYcygwVBsGCNVp3hmqSAJXOUgZLzmWiiPvI73Ot3d3cTCLhjQUtetGutbOO2003jhhRcomFboHaOBd9EIwENP3i/uvuF+dcMN19HTPcRJJ5/I7gdWiakz8sYGiCMsb3K4rYGpg4BZs2aRGsgEwI…	3L46|4N40	Tbio		0.367977	2.06758	1.2438	1.71935	0.784348	0.579784	1.95189	2.68387	1.9804	2.01491	4.48077	1.57976	2.77119	1.50769	0.255273	1.77958	1.5294	1.69091	1.43594	0.832509
stringdb:9606.ENSP00000428489	1.99165	3.83586	1.47956	0.897215	1.75636	0.992174	1.11535	1.76578	4.62368	0.531763	1.81156	PBK	Cluster 1	Clustered	7.15152	9606.ENSP00000428489	9606.ENSP00000428489	FALSE	9606.ENSP00000428489	Q96KB5	9606.ENSP00000428489	Lymphokine-activated killer T-cell-originated protein kinase; Phosphorylates MAP kinase p38. Seems to be active only in mitosis. May also play a role in the activation of lymphoid cells. When phosphorylated, forms a complex with TP53, leading to TP53 destabilization and attenuation of G2/M checkpoint during doxorubicin-induced DNA damage; Belongs to the protein kinase superfamily. STE Ser/Thr pro…	label: attribute="display name" labelsize=12 labelAlignment=left outline=true outlineColor=white outlineTransparency=95 outlineWidth=10 background=false color=black dropShadow=false		stringdb	protein	MEGISNFKTPSKLSEKKKSVLCSTPTINIPASPFMQKLGFGTGVNVYLMKRSPRGLSHSPWAVKKINPICNDHYRSVYQKRLMDEAKILKSLHHPNIVGYRAFTEANDGSLCLAMEYGGEKSLNDLIEERYKASQDPFPAAIILKVALNMARGLKYLHQEKKLLHGDIKSSNVVIKGDFETIKICDVGVSLPLDENMTAPAFITILLVSVTDPEACYIGTEPWKPKEAVEENGVITDKADIFAFGLTLWEMMTLSIPHINLSNDDDDEDKTFDESDFDDEAYYAALGTRPPINMEELDESYQKVIELFSVCTNEDPKDRPSAAHIVEALETDV	Homo sapiens	string:data:image/png;base64,iVBORw0KGgoAAAANSUhEUgAAAPAAAADwCAYAAAA+VemSAAAABGdBTUEAALGPC/xhBQAAACBjSFJNAAB6JgAAgIQAAPoAAACA6AAAdTAAAOpgAAA6mAAAF3CculE8AAAABmJLR0QA/wD/AP+gvaeTAAAACXBIWXMAAAsSAAALEgHS3X78AAAAB3RJTUUH4ggIFSUvO1P/IgAAXPRJREFUeNrtnXd8HNW5v58zZVe9WrYsWc3qcrfpvWMMBtM7JISWSgskkNB7DYQASbiEUEIN3ab3YpqNu61iWdXqvW2Zcn5/zOxKNk5u7hX5EV3Pw2eRtTs7Ozua77znvOctQkqJh4fHxET5vg/Aw8Pjf48nYA+PCYwnYA…	5J0A	Tchem	Kinase	1.14307	2.52871	1.24532	1.80845	1.70728	1.09091	2.41216	2.41649	2.40764	2.63217	2.25455	2.40038	4.68947	1.78089	0.606613	1.85348	1.83753
stringdb:9606.ENSP00000300403	4.53402	4.29095	1.1911	0.872841	4.30059	1.33796	0.955404	1.38227	4.80541		1.6139	TPX2	Cluster 1	Clustered	7.15152	9606.ENSP00000300403	9606.ENSP00000300403	FALSE	9606.ENSP00000300403	Q9ULW0	9606.ENSP00000300403	Differentially expressed in cancerous and non-cancerous lung cells 2; Spindle assembly factor required for normal assembly of mitotic spindles. Required for normal assembly of microtubules during apoptosis. Required for chromatin and/or kinetochore dependent microtubule nucleation. Mediates AURKA localization to spindle microtubules. Activates AURKA by promoting its autophosphorylation at 'Thr-28…	label: attribute="display name" labelsize=12 labelAlignment=left outline=true outlineColor=white outlineTransparency=95 outlineWidth=10 background=false color=black dropShadow=false		stringdb	protein	MSQVKSSYSYDAPSDFINFSSLDDEGDTQNIDSWFEEKANLENKLLGKNGTGGLFQGKTPLRKANLQQAIVTPLKPVDNTYYKEAEKENLVEQSIPSNACSSLEVEAAISRKTPAQPQRRSLRLSAQKDLEQKEKHHVKMKAKRCATPVIIDEILPSKKMKVSNNKKKPEEEGSAHQDTAEKNASSPEKAKGRHTVPCMPPAKQKFLKSTEEQELEKSMKMQQEVVEMRKKNEEFKKLALAGIGQPVKKSVSQVTKSVDFHFRTDERIKQHPKNQEEYKEVNFTSELRKHPSSPARVTKGCTIVKPFNLSQGKKRTFDETVSTYVPLAQQVEDFHKRTPNRYHLRSKKDDINLLPSKSSVTKICRDPQTPVLQTKHRARAVTCKSTAELEAEELEKLQQ…	Homo sapiens	string:data:image/png;base64,iVBORw0KGgoAAAANSUhEUgAAAPAAAADwCAYAAAA+VemSAAAABGdBTUEAALGPC/xhBQAAACBjSFJNAAB6JgAAgIQAAPoAAACA6AAAdTAAAOpgAAA6mAAAF3CculE8AAAABmJLR0QA/wD/AP+gvaeTAAAACXBIWXMAAAsSAAALEgHS3X78AAAAB3RJTUUH4ggIEDs5HQ23RwAAHqVJREFUeNrt3XmQXWeZ3/Hv+57ldkteBMYGJhNiFmPJVmtrtSQvOAbGw1QmcSXMkqEYG+8bZidVTGYIlUBlBphixqbAli0v2EOSmTBMMMNSFDHG1trd2iWvGAM2OxjLWN33nvO+75M/3nNu315kO5alq4OeT9WpXu6951…	1OL5|3E5A|3HA6|4C3P|5LXM	Tbio		1.85434	2.78518	1.5254	2.21066	1.07358	0.533333	1.77161	3.84003	2.39965	4.73877	4.59428	1.46925	4.74148	2.38275	0.75484	2.97228	2.12716
stringdb:9606.ENSP00000412292	1.58143	1.87033			0.946526			0.982118	5		0.95402	DEPDC1	Cluster 1	Clustered	8	9606.ENSP00000412292	9606.ENSP00000412292	FALSE	9606.ENSP00000412292	Q5TB30	9606.ENSP00000412292	DEP domain-containing protein 1A; May be involved in transcriptional regulation as a transcriptional corepressor. The DEPDC1A-ZNF224 complex may play a critical role in bladder carcinogenesis by repressing the transcription of the A20 gene, leading to transport of NF-KB protein into the nucleus, resulting in suppression of apoptosis of bladder cancer cells.	label: attribute="display name" labelsize=12 labelAlignment=left outline=true outlineColor=white outlineTransparency=95 outlineWidth=10 background=false color=black dropShadow=false		stringdb	protein	MESQGVPPGPYRATKLWNEVTTSFRAGMPLRKHRQHFKKYGNCFTAGEAVDWLYDLLRNNSNFGPEVTRQQTIQLLRKFLKNHVIEDIKGRWGSENVDDNNQLFRFPATSPLKTLPRRYPELRKNNIENFSKDKDSIFKLRNLSRRTPKRHGLHLSQENGEKIKHEIINEDQENAIDNRELSQEDVEEVWRYVILIYLQTILGVPSLEEVINPKQVIPQYIMYNMANTSKRGVVILQNKSDDLPHWVLSAMKCLANWPRSNDMNNPTYVGFERDVFRTIADYFLDLPEPLLTFEYYELFVNILVVCGYITVSDRSSGIHKIQDDPQSSKFLHLNNLNSFKSTECLLLSLLHREKNKEESDSTERLQISNPGFQERCAKKMQLVNLRNRRVSANDIMGGS…	Homo sapiens	string:data:image/png;base64,iVBORw0KGgoAAAANSUhEUgAAAPAAAADwCAYAAAA+VemSAAAABGdBTUEAALGPC/xhBQAAACBjSFJNAAB6JgAAgIQAAPoAAACA6AAAdTAAAOpgAAA6mAAAF3CculE8AAAABmJLR0QA/wD/AP+gvaeTAAAACXBIWXMAAAsSAAALEgHS3X78AAAAB3RJTUUH4ggIEzEHJMX8PwAAXv1JREFUeNrtnXecXFXd/9/n3DIz2zebTd3sZjc9pNAEFRQEARWkKSgqlgelKDYUCzZsj6CiAoqVIoqPSG8KIlUQpKZnU3az2fRke5uZW875/XHulN0kgoA/MnjfvIbdzN65c9vnlO/5FqG1JiYmpjSRr/YBxMTEvHRiAc…
AMjAxMy0xMS0yNFQwMzoxMTozNSswMTowMHdZunwAAAAASUVORK5CYII="	2YSR	Tbio		0.545455	1.84286	0.708161	0.974807		0.545455	1.3114	1.5807	1.51977	1.65343	1.51369	0.96554	1.50033	0.545455	0.181818	1.13526	1.07044	0.909948	0.545455	0.556143
stringdb:9606.ENSP00000166345	3.72933	3.18038	0.601382		0.861661			0.901532	3.79849		1.02375	TRIP13	Cluster 1	Seed	8	9606.ENSP00000166345	9606.ENSP00000166345	FALSE	9606.ENSP00000166345	Q15645	9606.ENSP00000166345	Human papillomavirus type 16 E1 protein-binding protein; Plays a key role in chromosome recombination and chromosome structure development during meiosis. Required at early steps in meiotic recombination that leads to non-crossovers pathways. Also needed for efficient completion of homologous synapsis by influencing crossover distribution along the chromosomes affecting both crossovers and non-cr…	label: attribute="display name" labelsize=12 labelAlignment=left outline=true outlineColor=white outlineTransparency=95 outlineWidth=10 background=false color=black dropShadow=false		stringdb	protein	MDEAVGDLKQALPCVAESPTVHVEVHQRGSSTAKKEDINLSVRKLLNRHNIVFGDYTWTEFDEPFLTRNVQSVSIIDTELKVKDSQPIDLSACTVALHIFQLNEDGPSSENLEEETENIIAANHWVLPAAEFHGLWDSLVYDVEVKSHLLDYVMTTLLFSDKNVNSNLITWNRVVLLHGPPGTGKTSLCKALAQKLTIRLSSRYRYGQLIEINSHSLFSKWFSESGKLVTKMFQKIQDLIDDKDALVFVLIDEVESLTAARNACRAGTEPSDAIRVVNAVLTQIDQIKRHSNVVILTTSNITEKIDVAFVDRADIKQYIGPPSAAAIFKIYLSCLEELMKCQIIYPRQQLLTLRELEMIGFIENNVSKLSLLLNDISRKSEGLSGRVLRKLPFLAHALY…	Homo sapiens	string:data:image/png;base64,iVBORw0KGgoAAAANSUhEUgAAAPAAAADwCAYAAAA+VemSAAAABGdBTUEAALGPC/xhBQAAACBjSFJNAAB6JgAAgIQAAPoAAACA6AAAdTAAAOpgAAA6mAAAF3CculE8AAAABmJLR0QA/wD/AP+gvaeTAAAACXBIWXMAAAsSAAALEgHS3X78AAAAB3RJTUUH4ggIER4nDjMw9AAAgABJREFUeNrsvXWYJdW59v1ba1XVtvYed3dXHBLcNbhDkCRYknNCBAkkBCdAIAkhOEEGDxCcIIPOMO6uPdq6rWyt74+q3d1DknPO95L3DPPS91xzdffu3XvXrqpnrUfu536EMYYOdKADuybkzj6ADnSgA//n6DDgDnRgF0…
bQhShTCXxchAWFONqRwsFJKxoSdmnfC/swEZnAkw/n9P+cCLXLrzK/OyzX5rHNk4zHzd8ZlrYjm3nAR9TjMpXIaUduDSATLZ5a/G10350jSLjihcyqaLutMBn7KjReLkiQaDxTcji9Ut59K+P4OLGVFKJMToeMhW95vhBE0UZ5Qg3cm+EiO5JpQ2EIaJUx9rF8RVd6FL998v0Rt2qFYWJJD9t6RDiMnbUaMJ8gMpKkimHha+t4ogTD+bBhQ/gkEYp2/jaJVUpaS7Us3HbejZs3UwoLMKC4NtjDiTZkDA93E6ctc/pIkkKJ9Y6/meBsCAmS5QqiAJCE6KFJpFOMHLMcMpJk8Tmxxf8iFv/eBN33nknowaPNhjJ4pULAc3999zHsO4jhESyaMsS89…
UlTt5+OFHefwXT2CnT5dlC0zkSwLCxkYyfvBYXn3xFRw0F5z5aaEROLgoorTDlSTpnrji5fz4sw/rF+c/T8euZm659GZqqUMQYRjMlok3xLhPW5WLUwocGynstLvoLd59GXt5AZstryuNTBcwZ6DCXJoA/IryRkAsJCERjutT5dUyuX6yuO7ia/V3b7uFmll1kHEoEaAQNFPS769dxt/efZWJE8YwdegU4eGldEad+lhbRFFE1rE5cNAccfCV++HgIbWNEBZxosGyUCSEFCkRsKxjif79Y/cTFks0bd7B1OHjuOjULzBz1GwhcNDKMlPyNNsQHCzZTafSrtFQWto2jpS9+999Gnt9AVcICkB3TCk91HIVs3VpTnNioLNQYsWqtRx90HHsP3h/8e…	5VQ9|5VQA|5WC2	Tbio	Enzyme	0.653079	1.82918	0.977776	1.04625		0.32654	1.27923	1.72933	1.47098	1.76452	4.33223	1.06574	1.60539		0.16327	1.17287	0.930704	0.642015	1.3744	0.511199
stringdb:9606.ENSP00000257909	1.58473	1.07812			0.635962			1.1875	2.72529		1.05679	TROAP	Cluster 1	Clustered	7	9606.ENSP00000257909	9606.ENSP00000257909	FALSE	9606.ENSP00000257909	Q12815	9606.ENSP00000257909	Trophinin associated protein; Could be involved with bystin and trophinin in a cell adhesion molecule complex that mediates an initial attachment of the blastocyst to uterine epithelial cells at the time of the embryo implantation.	label: attribute="display name" labelsize=12 labelAlignment=left outline=true outlineColor=white outlineTransparency=95 outlineWidth=10 background=false color=black dropShadow=false		stringdb	protein	MTTRQATKDPLLRGVSPTPSKIPVRSQKRTPFPTVTSCAVDQENQDPRRWVQKPPLNIQRPLVDSAGPRPKARHQAETSQRLVGISQPRNPLEELRPSPRGQNVGPGPPAQTEAPGTIEFVADPAALATILSGEGVKSCHLGRQPSLAKRVLVRGSQGGTTQRVQGVRASAYLAPRTPTHRLDPARASCFSRLEGPGPRGRTLCPQRLQALISPSGPSFHPSTRPSFQELRRETAGSSRTSVSQASGLLLETPVQPAFSLPKGEREVVTHSDEGGVASLGLAQRVPLRENREMSHTRDSHDSHLMPSPAPVAQPLPGHVVPCPSPFGRAQRVPSPGPPTLTSYSVLRRLTVQPKTRFTPMPSTPRVQQAQWLRGVSPQSCSEDPALPWEQVAVRLFDQE…	Homo sapiens	string:data:image/png;base64,iVBORw0KGgoAAAANSUhEUgAAAPAAAADwCAYAAAA+VemSAAAABGdBTUEAALGPC/xhBQAAAAFzUkdCAK7OHOkAAAAgY0hSTQAAeiYAAICEAAD6AAAAgOgAAHUwAADqYAAAOpgAABdwnLpRPAAAAAZiS0dEAP8A/wD/oL2nkwAAAAlwSFlzAAAOxAAADsQBlSsOGwAAE3hJREFUeNrt3Xt4XGWBx/Hve+bMJbdpeiNtkqaRcrUl5VIoFSmkFQSl3RVLl667snLRZ5ciyz5F0oeHRX1UqqIrUnRdxRV8HoEWxC2KPqitFgQp7UojoVAspJPeb0knl7me8+4fE6SuWugll7f9fZ4nzzRpOzlzku+858w57xxjrU…		Tbio		0.545455	1.08295		1.30535		0.545455	0.670203	1.29131	1.46797	0.910815	0.545455	0.708207	1.83615	0.181818	0.181818	1.33981	1.04304
stringdb:9606.ENSP00000354451	1.82163	4.48508	0.560799	0.548679	0.995734			1.26458	3.09714	0.515625	2.94937	IQGAP3	Cluster 1	Clustered	6.80556	9606.ENSP00000354451	9606.ENSP00000354451	FALSE	9606.ENSP00000354451	Q86VI3	9606.ENSP00000354451	IQ motif containing GTPase activating protein 3	label: attribute="display name" labelsize=12 labelAlignment=left outline=true outlineColor=white outlineTransparency=95 outlineWidth=10 background=false color=black dropShadow=false		stringdb	protein	MERRAAGPGWAAYERLTAEEMDEQRRQNVAYQYLCRLEEAKRWMEACLKEELPSPVELEESLRNGVLLAKLGHCFAPSVVPLKKIYDVEQLRYQATGLHFRHTDNINFWLSAIAHIGLPSTFFPETTDIYDKKNMPRVVYCIHALSLFLFRLGLAPQIHDLYGKVKFTAEELSNMASELAKYGLQLPAFSKIGGILANELSVDEAAVHAAVLAINEAVERGVVEDTLAALQNPSALLENLREPLAAVYQEMLAQAKMEKAANARNHDDRESQDIYDHYLTQAEIQGNINHVNVHGALEVVDDALERQSPEALLKALQDPALALRGVRRDFADWYLEQLNSDREQKAQELGLVELLEKEEVQAGVAAANTKGDQEQAMLHAVQRINKAIRRRVAADTVKE…	Homo sapiens	string:data:image/png;base64,iVBORw0KGgoAAAANSUhEUgAAAPAAAADwCAYAAAA+VemSAAAABGdBTUEAALGPC/xhBQAAACBjSFJNAAB6JgAAgIQAAPoAAACA6AAAdTAAAOpgAAA6mAAAF3CculE8AAAABmJLR0QA/wD/AP+gvaeTAAAACXBIWXMAAAsSAAALEgHS3X78AAAAB3RJTUUH4ggIERgmL26n5AAAcRZJREFUeNrtnXecZFWZ/r/n3FBVHWe6e3LOmQEToICgrCgKgqiYw+rqBnPW3dXVDerq6hr3p+sa1rBiQkDATFQQJE4OPaEndJiO1ZXuvSf8/ji3qruHQVgHFsa5D5+ie6or3Lp1n/O+5w3PK6y1ZMiQ4cSEfKwPIEOGDH…
6VjnXmJ/6ud3beu0V3/0hxZFxDuw/THF0nFyYp6XQQq1WwxM+S5cv4txnnMn8xXNYtXGRm0yqQOSYcM9Rk2zvhM8ujv6gGf4onPQEnii1engEtmLi7/WpmxJIuw45sjmy+zcPcXh7kaED45hyhfHKCP3RIbb038PVm74ilGewnpNanehzmvrWU4onJuujC7jx+hvs9T+5nj279zJv5hza26ezbsNaZs2djV8IeNr5TxUN9/goEh9NYEs0UfAhA6dIIkRj742Fa3/0WxvIPFJKimNjPPnJT2bB8qaJ6q26UknalWmtywUbm46tSRePhmygnerBZPjjcZITGCZc6KlOXf2sxElMGPhYNMaALz3iWBGGIVrhpgomQAU4gB0/CLf+qpviUIlaJSKpRQ…	3ISU	Tbio	Enzyme	1.08303	1.80314		0.857332	0.6	0.533333	1.69437	1.88662	1.78454	3.39208	2.83587	1.50106	1.77452	2.74959	1.32844	1.32911	1.09807	1.83557	1.50848	0.966667
stringdb:9606.ENSP00000265748	5	4.2731	1.27405	1.48932	1.66209	1.00043	0.791104	1.25122	4.82188		2.22508	ANLN	Cluster 1	Clustered	7.41818	9606.ENSP00000265748	9606.ENSP00000265748	FALSE	9606.ENSP00000265748	Q9NQW6	9606.ENSP00000265748	Anillin, actin binding protein; Required for cytokinesis. Essential for the structural integrity of the cleavage furrow and for completion of cleavage furrow ingression. Plays a role in bleb assembly during metaphase and anaphase of mitosis. May play a significant role in podocyte cell migration; Pleckstrin homology domain containing	label: attribute="display name" labelsize=12 labelAlignment=left outline=true outlineColor=white outlineTransparency=95 outlineWidth=10 background=false color=black dropShadow=false		stringdb	protein	MDPFTEKLLERTRARRENLQRKMAERPTAAPRSMTHAKRARQPLSEASNQQPLSGGEEKSCTKPSPSKKRCSDNTEVEVSNLENKQPVESTSAKSCSPSPVSPQVQPQAADTISDSVAVPASLLGMRRGLNSRLEATAASSVKTRMQKLAEQRRRWDNDDMTDDIPESSLFSPMPSEEKAASPPRPLLSNASATPVGRRGRLANLAATICSWEDDVNHSFAKQNSVQEQPGTACLSKFSSASGASARINSSSVKQEATFCSQRDGDASLNKALSSSADDASLVNASISSSVKATSPVKSTTSITDAKSCEGQNPELLPKTPISPLKTGVSKPIVKSTLSQTVPSKGELSREICLQSQSKDKSTTPGGTGIKPFLERFGERCQEHSKESPARSTPHRTPI…	Homo sapiens	string:data:image/png;base64,iVBORw0KGgoAAAANSUhEUgAAAPAAAADwCAYAAAA+VemSAAAABGdBTUEAALGPC/xhBQAAACBjSFJNAAB6JgAAgIQAAPoAAACA6AAAdTAAAOpgAAA6mAAAF3CculE8AAAABmJLR0QA/wD/AP+gvaeTAAAACXBIWXMAAAsSAAALEgHS3X78AAAAB3RJTUUH4ggIDSEzWQuUoQAAc8xJREFUeNrsnXeYJFW5/z/nnKrqOD05z87s7MxsDuQgIJIUQRQEMQFeVDBivl7Fa0T96b0qRsSsKAaQKBnJQVjy5ryzO2kn5w6Vzu+P6u6ZBbx6XbjjuvV5nn4mdfd0V9e3zjnved/vK7TWhISE7J/IuX4BISEh/zihgE…
VZXRgippUE8qP4E64pEpLkGiEL3AtF6XT7BkYw0krbJGjr3MbN/36fu37aQzpY/hw3W9vZX7Noax/eh1V0Uo8ncOKKFzXRypwfIfp7HR+/ytoTeG6LqZl5KPTIS8XoYDnFB/Pc1CGAF+iYvCRj3+E7379Wxy+5HCeffo5hBDccuttzF+xQC9d1SqEQbDvakhMI4bWHkJoXM/BUGYxP9m1HWJWjFiqnBKznIRRTm1VPZXlFWjfJ5GIIQxF155eevr3UNNSyeB4H5XZer752R9SXVmO62SwvSkMGSHq9hDRGpkTRMw4UoOrXMyaGOPOCAsXtwVJKK6HMBWmuXe3hr0JrTxeKkIBzzHKEGjfQagI+NC+sElMTE/o6fQEK1Yuo33ZQjbt2sYPfvBDLv…	2Y7B|4XH3|4XOI	Tbio		0.127989	1.74614	1.01463	1.95434	1.61998	0.255273	2.09437	2.05047	2.67789	4.61174	2.04359	1.76386	4.95313	1.40459	0.88368	2.16058	1.22353	1.22933	1.30926	0.889793
stringdb:9606.ENSP00000355922	5	4.47914	1.26493	0.941584	1.45479	1.23793	0.823451	1.63488	5	0.827236	1.58452	CENPF	Cluster 1	Clustered	7.15152	9606.ENSP00000355922	9606.ENSP00000355922	FALSE	9606.ENSP00000355922	P49454	9606.ENSP00000355922	Centromere protein F, 350/400kDa; Required for kinetochore function and chromosome segregation in mitosis. Required for kinetochore localization of dynein, LIS1, NDE1 and NDEL1. Regulates recycling of the plasma membrane by acting as a link between recycling vesicles and the microtubule network though its association with STX4 and SNAP25. Acts as a potential inhibitor of pocket protein-mediated c…	label: attribute="display name" labelsize=12 labelAlignment=left outline=true outlineColor=white outlineTransparency=95 outlineWidth=10 background=false color=black dropShadow=false		stringdb	protein	MSWALEEWKEGLPTRALQKIQELEGQLDKLKKEKQQRQFQLDSLEAALQKQKQKVENEKTEGTNLKRENQRLMEICESLEKTKQKISHELQVKESQVNFQEGQLNSGKKQIEKLEQELKRCKSELERSQQAAQSADVSLNPCNTPQKIFTTPLTPSQYYSGSKYEDLKEKYNKEVEERKRLEAEVKALQAKKASQTLPQATMNHRDIARHQASSSVFSWQQEKTPSHLSSNSQRTPIRRDFSASYFSGEQEVTPSRSTLQIGKRDANSSFFDNSSSPHLLDQLKAQNQELRNKINELELRLQGHEKEMKGQVNKFQELQLQLEKAKVELIEKEKVLNKCRDELVRTTAQYDQASTKYTALEQKLKKLTEDLSCQRQNAESARCSLEQKIKEKEKEFQEE…	Homo sapiens	string:data:image/png;base64,iVBORw0KGgoAAAANSUhEUgAAAPAAAADwCAYAAAA+VemSAAAABGdBTUEAALGPC/xhBQAAAAFzUkdCAK7OHOkAAAAgY0hSTQAAeiYAAICEAAD6AAAAgOgAAHUwAADqYAAAOpgAABdwnLpRPAAAAAZiS0dEAP8A/wD/oL2nkwAAAAlwSFlzAAAOxAAADsQBlSsOGwAAFy1JREFUeNrt3Xt8lPWB7/HPM7fcJ1cIuU3CzQCBgIBcpAZSEV3RtLaCcHZb262ttQZf3bOo0dNztvb0SI5a7Upc2xXb2l3FEque2GLXC0ErUKhYQcJNwDC5kQAh5EKSycz8zh+jIFVPe1w1/PT7fvFP5kkmT55nPvNcfs8zOMYYRM…		Tbio		1.28421	2.30962	1.74557	2.21871	1.66597	1.09091	2.1321	2.33221	2.44636	3.9771	2.31068	1.69393	2.49029	1.69814	1.21333	2.08921	1.93779
NEK2	7.41818
DIAPH3	1.70546
UBE2C	6.80556
ECT2	7.15152
PBK	2.35019
TPX2	7.41818
DEPDC1	1.57976
TRIP13	7.15152
TROAP	7.15152
IQGAP3	8
ANLN	0.96554
CENPF	8
[truncated: 3 more columns]
